# Supplementary material for: New species in Dictyosporium, new combinations in Dictyocheirospora and an updated backbone tree for Dictyosporiaceae
Source: MycoKeys. 2018 Jul 18;(36):83–105. doi: 10.3897/mycokeys.36.27051 (PMC6060225; doi:10.3897/mycokeys.36.27051)
Supplement: XML Treatment for Dictyocheirospora hydei [file mycokeys.36.27051-treatment2.xml]

<!DOCTYPE tp:taxon-treatment
  PUBLIC "-//TaxonX//DTD Taxonomic Treatment Publishing DTD v0 20100105//EN" "tax-treatment-NSO.dtd">
<tp:taxon-treatment xmlns:tp="http://www.plazi.org/taxpub"><tp:treatment-meta><kwd-group><label>Taxon classification</label><kwd><named-content xmlns:xlink="http://www.w3.org/1999/xlink" content-type="kingdom">Fungi</named-content></kwd><kwd><named-content xmlns:xlink="http://www.w3.org/1999/xlink" content-type="order">Pleosporales</named-content></kwd><kwd><named-content xmlns:xlink="http://www.w3.org/1999/xlink" content-type="family">Dictyosporiaceae</named-content></kwd></kwd-group><mixed-citation publication-type="journal"><person-group><name><surname>Yang</surname><given-names>Jing</given-names></name><name><surname>Liu</surname><given-names>Jian-Kui</given-names></name><name><surname>Hyde</surname><given-names>Kevin D.</given-names></name><name><surname>Jones</surname><given-names>E.B. Gareth</given-names></name><name><surname>Liu</surname><given-names>Zuo-Yi</given-names></name></person-group><article-title>New species in <italic><tp:taxon-name><tp:taxon-name-part taxon-name-part-type="genus" reg="Dictyosporium">Dictyosporium</tp:taxon-name-part></tp:taxon-name></italic>, new combinations in <italic><tp:taxon-name><tp:taxon-name-part taxon-name-part-type="genus" reg="Dictyocheirospora">Dictyocheirospora</tp:taxon-name-part></tp:taxon-name></italic> and an updated backbone tree for <tp:taxon-name><tp:taxon-name-part taxon-name-part-type="family">Dictyosporiaceae</tp:taxon-name-part></tp:taxon-name></article-title><source>MycoKeys</source><day>18</day><month>7</month><year>2018</year><volume>2018</volume><issue>36</issue><fpage>83</fpage><lpage>105</lpage><pub-id pub-id-type="doi">10.3897/mycokeys.36.27051</pub-id></mixed-citation></tp:treatment-meta><tp:nomenclature><tp:taxon-name>
              <tp:taxon-name-part taxon-name-part-type="genus" reg="Dictyocheirospora">Dictyocheirospora</tp:taxon-name-part>
              <tp:taxon-name-part taxon-name-part-type="species" reg="hydei">hydei</tp:taxon-name-part>
            </tp:taxon-name><tp:taxon-authority>(I.B. Prasher &amp; R.K. Verma) J. Yang &amp; K.D. Hyde</tp:taxon-authority><tp:taxon-status xmlns:xlink="http://www.w3.org/1999/xlink" xlink:type="simple">comb. nov.</tp:taxon-status></tp:nomenclature><tp:treatment-sec sec-type="Basionym" id="SECID0EHKBG"><title>Basionym.</title><p>
              <italic><tp:taxon-name><tp:taxon-name-part taxon-name-part-type="genus" reg="Dictyosporium">Dictyosporium</tp:taxon-name-part> <tp:taxon-name-part taxon-name-part-type="species" reg="hydei">hydei</tp:taxon-name-part></tp:taxon-name></italic> I.B. Prasher &amp; R.K. Verma, Phytotaxa 204 (3): 196 (2015).</p></tp:treatment-sec><tp:treatment-sec sec-type="Holotype" id="SECID0EYKBG"><title>Holotype.</title><p>INDIA. Himachal Pradesh, Bilaspur, on bark of <italic><tp:taxon-name><tp:taxon-name-part taxon-name-part-type="genus" reg="Tecoma">Tecoma</tp:taxon-name-part> <tp:taxon-name-part taxon-name-part-type="species" reg="stans">stans</tp:taxon-name-part></tp:taxon-name></italic>, 17 September 2013, I.B. Prasher and R.K. Verma (PAN 30364).</p></tp:treatment-sec><tp:treatment-sec sec-type="notes" id="SECID0EJLBG"><title>Notes.</title><p>Considering the latest generic concept of <italic><tp:taxon-name><tp:taxon-name-part taxon-name-part-type="genus" reg="Dictyocheirospora">Dictyocheirospora</tp:taxon-name-part></tp:taxon-name></italic> and <italic><tp:taxon-name><tp:taxon-name-part taxon-name-part-type="genus" reg="Dictyosporium">Dictyosporium</tp:taxon-name-part></tp:taxon-name></italic>, we suggest that <italic><tp:taxon-name><tp:taxon-name-part taxon-name-part-type="genus" reg="Dictyosporium">Dictyosporium</tp:taxon-name-part> <tp:taxon-name-part taxon-name-part-type="species" reg="hydei">hydei</tp:taxon-name-part></tp:taxon-name></italic> should be referred to <italic><tp:taxon-name><tp:taxon-name-part taxon-name-part-type="genus" reg="Dictyocheirospora">Dictyocheirospora</tp:taxon-name-part></tp:taxon-name></italic> with the key character of non-complanate or cylindrical conidia with conidial arms closely gathered together at the apex. We have not examined the holotype of <italic><tp:taxon-name><tp:taxon-name-part taxon-name-part-type="genus" reg="Dictyocheirospora">Dictyocheirospora</tp:taxon-name-part> <tp:taxon-name-part taxon-name-part-type="species" reg="hydei">hydei</tp:taxon-name-part></tp:taxon-name></italic>. The details provided by <xref ref-type="bibr" rid="B30">Prasher and Verma (2015)</xref> are adequate being illustrative and descriptive.</p></tp:treatment-sec><ref-list><ref id="B30"><mixed-citation xmlns:xlink="http://www.w3.org/1999/xlink" xlink:type="simple">
          <person-group><name name-style="western"><surname>Prasher</surname><given-names>IB</given-names></name><name name-style="western"><surname>Verma</surname><given-names>RK</given-names></name></person-group> (<year>2015</year>) <article-title>Two new species of <italic><tp:taxon-name><tp:taxon-name-part taxon-name-part-type="genus">Dictyosporium</tp:taxon-name-part></tp:taxon-name></italic> from India.</article-title> <source>Phytotaxa</source> <volume>204</volume>: <fpage>193</fpage>–<lpage>202</lpage>. <ext-link xlink:type="simple" ext-link-type="doi" xlink:href="10.11646/phytotaxa.204.3.2">https://doi.org/10.11646/phytotaxa.204.3.2</ext-link></mixed-citation></ref></ref-list></tp:taxon-treatment>
