# Supplementary material for: New species in Dictyosporium, new combinations in Dictyocheirospora and an updated backbone tree for Dictyosporiaceae
Source: MycoKeys. 2018 Jul 18;(36):83–105. doi: 10.3897/mycokeys.36.27051 (PMC6060225; doi:10.3897/mycokeys.36.27051)
Supplement: XML Treatment for Dictyocheirospora indica [file mycokeys.36.27051-treatment3.xml]

<!DOCTYPE tp:taxon-treatment
  PUBLIC "-//TaxonX//DTD Taxonomic Treatment Publishing DTD v0 20100105//EN" "tax-treatment-NSO.dtd">
<tp:taxon-treatment xmlns:tp="http://www.plazi.org/taxpub"><tp:treatment-meta><kwd-group><label>Taxon classification</label><kwd><named-content xmlns:xlink="http://www.w3.org/1999/xlink" content-type="kingdom">Fungi</named-content></kwd><kwd><named-content xmlns:xlink="http://www.w3.org/1999/xlink" content-type="order">Pleosporales</named-content></kwd><kwd><named-content xmlns:xlink="http://www.w3.org/1999/xlink" content-type="family">Dictyosporiaceae</named-content></kwd></kwd-group><mixed-citation publication-type="journal"><person-group><name><surname>Yang</surname><given-names>Jing</given-names></name><name><surname>Liu</surname><given-names>Jian-Kui</given-names></name><name><surname>Hyde</surname><given-names>Kevin D.</given-names></name><name><surname>Jones</surname><given-names>E.B. Gareth</given-names></name><name><surname>Liu</surname><given-names>Zuo-Yi</given-names></name></person-group><article-title>New species in <italic><tp:taxon-name><tp:taxon-name-part taxon-name-part-type="genus" reg="Dictyosporium">Dictyosporium</tp:taxon-name-part></tp:taxon-name></italic>, new combinations in <italic><tp:taxon-name><tp:taxon-name-part taxon-name-part-type="genus" reg="Dictyocheirospora">Dictyocheirospora</tp:taxon-name-part></tp:taxon-name></italic> and an updated backbone tree for <tp:taxon-name><tp:taxon-name-part taxon-name-part-type="family">Dictyosporiaceae</tp:taxon-name-part></tp:taxon-name></article-title><source>MycoKeys</source><day>18</day><month>7</month><year>2018</year><volume>2018</volume><issue>36</issue><fpage>83</fpage><lpage>105</lpage><pub-id pub-id-type="doi">10.3897/mycokeys.36.27051</pub-id></mixed-citation></tp:treatment-meta><tp:nomenclature><tp:taxon-name>
              <tp:taxon-name-part taxon-name-part-type="genus" reg="Dictyocheirospora">Dictyocheirospora</tp:taxon-name-part>
              <tp:taxon-name-part taxon-name-part-type="species" reg="indica">indica</tp:taxon-name-part>
            </tp:taxon-name><tp:taxon-authority>(I.B. Prasher &amp; R.K. Verma) J. Yang &amp; K.D. Hyde</tp:taxon-authority><tp:taxon-status xmlns:xlink="http://www.w3.org/1999/xlink" xlink:type="simple">comb. nov.</tp:taxon-status><xref ref-type="fig" rid="F3">Figure 3</xref></tp:nomenclature><tp:treatment-sec sec-type="Basionym" id="SECID0EROBG"><title>Basionym.</title><p>
              <italic><tp:taxon-name><tp:taxon-name-part taxon-name-part-type="genus" reg="Dictyosporium">Dictyosporium</tp:taxon-name-part> <tp:taxon-name-part taxon-name-part-type="species" reg="indicum">indicum</tp:taxon-name-part></tp:taxon-name></italic> I.B. Prasher &amp; R.K. Verma, Phytotaxa 204 (3): 194 (2015).</p></tp:treatment-sec><tp:treatment-sec sec-type="Holotype" id="SECID0ECPBG"><title>Holotype.</title><p>INDIA. Himachal Pradesh, Mandi, on petiole of <italic><tp:taxon-name><tp:taxon-name-part taxon-name-part-type="genus" reg="Phoenix">Phoenix</tp:taxon-name-part> <tp:taxon-name-part taxon-name-part-type="species" reg="rupicola">rupicola</tp:taxon-name-part></tp:taxon-name></italic>, 19 November 2012, I.B. Prasher and R.K. Verma (PAN 30313).</p></tp:treatment-sec><tp:treatment-sec sec-type="material" id="SECID0ETPBG"><title>Material examined.</title><p>THAILAND. Chiang Rai, stream flowing in Tham Luang Nang Non Cave, on decaying submerged wood, 25 November 2014, J. Yang, YJ-3 (MFLU 15-1169 <bold>reference specimen designated here</bold>, HKAS 102135), living culture MFLUCC 15-0056 (Additional SSU sequence GenBank <ext-link xmlns:xlink="http://www.w3.org/1999/xlink" ext-link-type="gen" xlink:href="MH381757" xlink:type="simple">MH381757</ext-link>).</p></tp:treatment-sec><tp:treatment-sec sec-type="notes" id="SECID0E2PBG"><title>Notes.</title><p>Collection MFLU 15-1169 was identified as <italic><tp:taxon-name><tp:taxon-name-part taxon-name-part-type="genus" reg="Dictyocheirospora">Dictyocheirospora</tp:taxon-name-part> <tp:taxon-name-part taxon-name-part-type="species" reg="indica">indica</tp:taxon-name-part></tp:taxon-name></italic> (<italic><tp:taxon-name><tp:taxon-name-part taxon-name-part-type="genus" reg="Dictyosporium">Dictyosporium</tp:taxon-name-part> <tp:taxon-name-part taxon-name-part-type="species" reg="indicum">indicum</tp:taxon-name-part></tp:taxon-name></italic>) based on morphological examination. Phylogenetic analyses indicated the placement of this taxon within <italic><tp:taxon-name><tp:taxon-name-part taxon-name-part-type="genus" reg="Dictyocheirospora">Dictyocheirospora</tp:taxon-name-part></tp:taxon-name></italic> and sister to <italic><tp:taxon-name><tp:taxon-name-part taxon-name-part-type="genus" reg="Dictyocheirospora">Di.</tp:taxon-name-part> <tp:taxon-name-part taxon-name-part-type="species" reg="subramanianii">subramanianii</tp:taxon-name-part></tp:taxon-name></italic> (BCC 3503). <italic><tp:taxon-name><tp:taxon-name-part taxon-name-part-type="genus" reg="Dictyocheirospora">Dictyocheirospora</tp:taxon-name-part> <tp:taxon-name-part taxon-name-part-type="species" reg="subramanianii">subramanianii</tp:taxon-name-part></tp:taxon-name></italic> differs from <italic><tp:taxon-name><tp:taxon-name-part taxon-name-part-type="genus" reg="Dictyocheirospora">Di.</tp:taxon-name-part> <tp:taxon-name-part taxon-name-part-type="species" reg="indica">indica</tp:taxon-name-part></tp:taxon-name></italic> in lacking appendages. <italic><tp:taxon-name><tp:taxon-name-part taxon-name-part-type="genus" reg="Dictyocheirospora">Dictyocheirospora</tp:taxon-name-part> <tp:taxon-name-part taxon-name-part-type="species" reg="indica">indica</tp:taxon-name-part></tp:taxon-name></italic> resembles <italic><tp:taxon-name><tp:taxon-name-part taxon-name-part-type="genus" reg="Dictyocheirospora">Di.</tp:taxon-name-part> <tp:taxon-name-part taxon-name-part-type="species" reg="musae">musae</tp:taxon-name-part></tp:taxon-name></italic> in having non-complanate, cylindrical conidia with globose to subglobose appendages. However, conidial appendages of <italic><tp:taxon-name><tp:taxon-name-part taxon-name-part-type="genus" reg="Dictyocheirospora">Di.</tp:taxon-name-part> <tp:taxon-name-part taxon-name-part-type="species" reg="indica">indica</tp:taxon-name-part></tp:taxon-name></italic> are attached at the subapical cells, while appendages of <italic><tp:taxon-name><tp:taxon-name-part taxon-name-part-type="genus" reg="Dictyocheirospora">Di.</tp:taxon-name-part> <tp:taxon-name-part taxon-name-part-type="species" reg="musae">musae</tp:taxon-name-part></tp:taxon-name></italic> are attached at the central cells of the outer cell-row. The conidial size of <italic><tp:taxon-name><tp:taxon-name-part taxon-name-part-type="genus" reg="Dictyocheirospora">Di.</tp:taxon-name-part> <tp:taxon-name-part taxon-name-part-type="species" reg="indica">indica</tp:taxon-name-part></tp:taxon-name></italic> (33–48 × 13–18 µm) is smaller than that of <italic><tp:taxon-name><tp:taxon-name-part taxon-name-part-type="genus" reg="Dictyocheirospora">Di.</tp:taxon-name-part> <tp:taxon-name-part taxon-name-part-type="species" reg="musae">musae</tp:taxon-name-part></tp:taxon-name></italic> (45–65 × 20–27 µm) (<xref ref-type="bibr" rid="B27">Photita et al. 2002</xref>, <xref ref-type="bibr" rid="B30">Prasher and Verma 2015</xref>). In this study, sequence data of our collection <italic><tp:taxon-name><tp:taxon-name-part taxon-name-part-type="genus" reg="Dictyocheirospora">Dictyocheirospora</tp:taxon-name-part> <tp:taxon-name-part taxon-name-part-type="species" reg="indica">indica</tp:taxon-name-part></tp:taxon-name></italic> (MFLUCC 15-0056) was generated and, as there is no sequence data available for the previous collection (<italic><tp:taxon-name><tp:taxon-name-part taxon-name-part-type="genus" reg="Dictyosporium">Dictyosporium</tp:taxon-name-part> <tp:taxon-name-part taxon-name-part-type="species" reg="indicum">indicum</tp:taxon-name-part></tp:taxon-name></italic>), we therefore designated our collection as the reference specimen (<italic>sensu</italic> <xref ref-type="bibr" rid="B3">Ariyawansa et al. 2014</xref>) for <italic><tp:taxon-name><tp:taxon-name-part taxon-name-part-type="genus" reg="Dictyocheirospora">Dictyocheirospora</tp:taxon-name-part> <tp:taxon-name-part taxon-name-part-type="species" reg="indica">indica</tp:taxon-name-part></tp:taxon-name></italic>.</p><fig id="F3" position="float" orientation="portrait"><label>Figure 3.</label><caption><p>
                  <italic><tp:taxon-name><tp:taxon-name-part taxon-name-part-type="genus" reg="Dictyocheirospora">Dictyocheirospora</tp:taxon-name-part> <tp:taxon-name-part taxon-name-part-type="species" reg="indica">indica</tp:taxon-name-part></tp:taxon-name></italic> (MFLU 15-1169, reference specimen). <bold>a</bold> Substrate <bold>b, c</bold> Colonies on woody substrate <bold>d, e</bold> Conidial formation <bold>f–i</bold> <tp:taxon-name><tp:taxon-name-part taxon-name-part-type="genus" reg="Conidia">Conidia</tp:taxon-name-part></tp:taxon-name> with partial conidiophores <bold>j–o</bold> <tp:taxon-name><tp:taxon-name-part taxon-name-part-type="genus" reg="Conidia">Conidia</tp:taxon-name-part></tp:taxon-name> <bold>p</bold> Germinated conidium <bold>q–r</bold> Culture, q from above, r from reverse. Scale bars: <bold>b</bold> = 200 μm, <bold>c</bold> = 100 μm, <bold>d–i, l–o</bold> = 20 μm, <bold>j</bold> = 10 μm, <bold>k</bold> = 15 μm, <bold>p</bold> = 30 μm.</p></caption><graphic xmlns:xlink="http://www.w3.org/1999/xlink" xlink:href="mycokeys-36-083-g003.jpg" position="float" orientation="portrait" xlink:type="simple" id="oo_217717.jpg"/></fig></tp:treatment-sec><ref-list><ref id="B27"><mixed-citation xmlns:xlink="http://www.w3.org/1999/xlink" xlink:type="simple">
          <person-group><name name-style="western"><surname>Photita</surname><given-names>W</given-names></name><name name-style="western"><surname>Lumyong</surname><given-names>P</given-names></name><name name-style="western"><surname>McKenzie</surname><given-names>EHC</given-names></name><name name-style="western"><surname>Hyde</surname><given-names>KD</given-names></name><name name-style="western"><surname>Lumyong</surname><given-names>S</given-names></name></person-group> (<year>2002</year>) <article-title>A new <italic><tp:taxon-name><tp:taxon-name-part taxon-name-part-type="genus">Dictyosporium</tp:taxon-name-part></tp:taxon-name></italic> species from <italic><tp:taxon-name><tp:taxon-name-part taxon-name-part-type="genus">Musa</tp:taxon-name-part> <tp:taxon-name-part taxon-name-part-type="species">acuminata</tp:taxon-name-part></tp:taxon-name></italic> in Thailand.</article-title> <source>Mycotaxon</source> <volume>82</volume>: <fpage>415</fpage>–<lpage>419</lpage>.</mixed-citation></ref><ref id="B30"><mixed-citation xmlns:xlink="http://www.w3.org/1999/xlink" xlink:type="simple">
          <person-group><name name-style="western"><surname>Prasher</surname><given-names>IB</given-names></name><name name-style="western"><surname>Verma</surname><given-names>RK</given-names></name></person-group> (<year>2015</year>) <article-title>Two new species of <italic><tp:taxon-name><tp:taxon-name-part taxon-name-part-type="genus">Dictyosporium</tp:taxon-name-part></tp:taxon-name></italic> from India.</article-title> <source>Phytotaxa</source> <volume>204</volume>: <fpage>193</fpage>–<lpage>202</lpage>. <ext-link xlink:type="simple" ext-link-type="doi" xlink:href="10.11646/phytotaxa.204.3.2">https://doi.org/10.11646/phytotaxa.204.3.2</ext-link></mixed-citation></ref><ref id="B3"><mixed-citation xmlns:xlink="http://www.w3.org/1999/xlink" xlink:type="simple">
          <person-group><name name-style="western"><surname>Ariyawansa</surname><given-names>HA</given-names></name><name name-style="western"><surname>Hawksworth</surname><given-names>DL</given-names></name><name name-style="western"><surname>Hyde</surname><given-names>KD</given-names></name><name name-style="western"><surname>Jones</surname><given-names>EBG et al.</given-names></name></person-group> (<year>2014</year>) <article-title>Epitypification and neotypification: guidelines with appropriate and inappropriate examples.</article-title> <source>Fungal Diversity</source> <volume>69</volume>: <fpage>57</fpage>–<lpage>91</lpage>. <ext-link xlink:type="simple" ext-link-type="doi" xlink:href="10.1007/s13225-014-0315-4">https://doi.org/10.1007/s13225-014-0315-4</ext-link></mixed-citation></ref></ref-list></tp:taxon-treatment>
