# Supplementary material for: New species in Dictyosporium, new combinations in Dictyocheirospora and an updated backbone tree for Dictyosporiaceae
Source: MycoKeys. 2018 Jul 18;(36):83–105. doi: 10.3897/mycokeys.36.27051 (PMC6060225; doi:10.3897/mycokeys.36.27051)
Supplement: XML Treatment for Dictyocheirospora musae [file mycokeys.36.27051-treatment4.xml]

<!DOCTYPE tp:taxon-treatment
  PUBLIC "-//TaxonX//DTD Taxonomic Treatment Publishing DTD v0 20100105//EN" "tax-treatment-NSO.dtd">
<tp:taxon-treatment xmlns:tp="http://www.plazi.org/taxpub"><tp:treatment-meta><kwd-group><label>Taxon classification</label><kwd><named-content xmlns:xlink="http://www.w3.org/1999/xlink" content-type="kingdom">Fungi</named-content></kwd><kwd><named-content xmlns:xlink="http://www.w3.org/1999/xlink" content-type="order">Pleosporales</named-content></kwd><kwd><named-content xmlns:xlink="http://www.w3.org/1999/xlink" content-type="family">Dictyosporiaceae</named-content></kwd></kwd-group><mixed-citation publication-type="journal"><person-group><name><surname>Yang</surname><given-names>Jing</given-names></name><name><surname>Liu</surname><given-names>Jian-Kui</given-names></name><name><surname>Hyde</surname><given-names>Kevin D.</given-names></name><name><surname>Jones</surname><given-names>E.B. Gareth</given-names></name><name><surname>Liu</surname><given-names>Zuo-Yi</given-names></name></person-group><article-title>New species in <italic><tp:taxon-name><tp:taxon-name-part taxon-name-part-type="genus" reg="Dictyosporium">Dictyosporium</tp:taxon-name-part></tp:taxon-name></italic>, new combinations in <italic><tp:taxon-name><tp:taxon-name-part taxon-name-part-type="genus" reg="Dictyocheirospora">Dictyocheirospora</tp:taxon-name-part></tp:taxon-name></italic> and an updated backbone tree for <tp:taxon-name><tp:taxon-name-part taxon-name-part-type="family">Dictyosporiaceae</tp:taxon-name-part></tp:taxon-name></article-title><source>MycoKeys</source><day>18</day><month>7</month><year>2018</year><volume>2018</volume><issue>36</issue><fpage>83</fpage><lpage>105</lpage><pub-id pub-id-type="doi">10.3897/mycokeys.36.27051</pub-id></mixed-citation></tp:treatment-meta><tp:nomenclature><tp:taxon-name>
              <tp:taxon-name-part taxon-name-part-type="genus" reg="Dictyocheirospora">Dictyocheirospora</tp:taxon-name-part>
              <tp:taxon-name-part taxon-name-part-type="species" reg="musae">musae</tp:taxon-name-part>
            </tp:taxon-name><tp:taxon-authority>(Photita) J. Yang, K.D. Hyde &amp; Z.Y. Liu</tp:taxon-authority><tp:taxon-status xmlns:xlink="http://www.w3.org/1999/xlink" xlink:type="simple">comb. nov.</tp:taxon-status></tp:nomenclature><tp:treatment-sec sec-type="Basionym" id="SECID0EYYBG"><title>Basionym.</title><p>
              <italic><tp:taxon-name><tp:taxon-name-part taxon-name-part-type="genus" reg="Dictyosporium">Dictyosporium</tp:taxon-name-part> <tp:taxon-name-part taxon-name-part-type="species" reg="musae">musae</tp:taxon-name-part></tp:taxon-name></italic> Photita, Mycotaxon 82: 416 (2002)</p></tp:treatment-sec><tp:treatment-sec sec-type="Holotype" id="SECID0EJZBG"><title>Holotype.</title><p>THAILAND. Mae Hong Son Province, Sob Mei, Huay Thicha Village, on decaying petioles of <italic><tp:taxon-name><tp:taxon-name-part taxon-name-part-type="genus" reg="Musa">Musa</tp:taxon-name-part> <tp:taxon-name-part taxon-name-part-type="species" reg="acuminata">acuminata</tp:taxon-name-part></tp:taxon-name></italic>, 23 November 2000, W. Photita (PDD 74135).</p><p>
              <bold>Notes.</bold> <italic><tp:taxon-name><tp:taxon-name-part taxon-name-part-type="genus" reg="Dictyocheirospora">Dictyocheirospora</tp:taxon-name-part> <tp:taxon-name-part taxon-name-part-type="species" reg="musae">musae</tp:taxon-name-part></tp:taxon-name></italic> is morphologically similar to <italic><tp:taxon-name><tp:taxon-name-part taxon-name-part-type="genus" reg="Dictyocheirospora">Di.</tp:taxon-name-part> <tp:taxon-name-part taxon-name-part-type="species" reg="hydei">hydei</tp:taxon-name-part></tp:taxon-name></italic> in having non-complanate, cylindrical conidia with globose to subglobose appendages. However, <italic><tp:taxon-name><tp:taxon-name-part taxon-name-part-type="genus" reg="Dictyocheirospora">Dictyocheirospora</tp:taxon-name-part> <tp:taxon-name-part taxon-name-part-type="species" reg="musae">musae</tp:taxon-name-part></tp:taxon-name></italic> differs in having appendages in the middle cells while <italic><tp:taxon-name><tp:taxon-name-part taxon-name-part-type="genus" reg="Dictyocheirospora">Di.</tp:taxon-name-part> <tp:taxon-name-part taxon-name-part-type="species" reg="hydei">hydei</tp:taxon-name-part></tp:taxon-name></italic> has appendages on the basal cells (<xref ref-type="bibr" rid="B27">Photita et al. 2002</xref>, <xref ref-type="bibr" rid="B30">Prasher and Verma 2015</xref>).</p></tp:treatment-sec><ref-list><ref id="B27"><mixed-citation xmlns:xlink="http://www.w3.org/1999/xlink" xlink:type="simple">
          <person-group><name name-style="western"><surname>Photita</surname><given-names>W</given-names></name><name name-style="western"><surname>Lumyong</surname><given-names>P</given-names></name><name name-style="western"><surname>McKenzie</surname><given-names>EHC</given-names></name><name name-style="western"><surname>Hyde</surname><given-names>KD</given-names></name><name name-style="western"><surname>Lumyong</surname><given-names>S</given-names></name></person-group> (<year>2002</year>) <article-title>A new <italic><tp:taxon-name><tp:taxon-name-part taxon-name-part-type="genus">Dictyosporium</tp:taxon-name-part></tp:taxon-name></italic> species from <italic><tp:taxon-name><tp:taxon-name-part taxon-name-part-type="genus">Musa</tp:taxon-name-part> <tp:taxon-name-part taxon-name-part-type="species">acuminata</tp:taxon-name-part></tp:taxon-name></italic> in Thailand.</article-title> <source>Mycotaxon</source> <volume>82</volume>: <fpage>415</fpage>–<lpage>419</lpage>.</mixed-citation></ref><ref id="B30"><mixed-citation xmlns:xlink="http://www.w3.org/1999/xlink" xlink:type="simple">
          <person-group><name name-style="western"><surname>Prasher</surname><given-names>IB</given-names></name><name name-style="western"><surname>Verma</surname><given-names>RK</given-names></name></person-group> (<year>2015</year>) <article-title>Two new species of <italic><tp:taxon-name><tp:taxon-name-part taxon-name-part-type="genus">Dictyosporium</tp:taxon-name-part></tp:taxon-name></italic> from India.</article-title> <source>Phytotaxa</source> <volume>204</volume>: <fpage>193</fpage>–<lpage>202</lpage>. <ext-link xlink:type="simple" ext-link-type="doi" xlink:href="10.11646/phytotaxa.204.3.2">https://doi.org/10.11646/phytotaxa.204.3.2</ext-link></mixed-citation></ref></ref-list></tp:taxon-treatment>
