# Supplementary material for: New species in Dictyosporium, new combinations in Dictyocheirospora and an updated backbone tree for Dictyosporiaceae
Source: MycoKeys. 2018 Jul 18;(36):83–105. doi: 10.3897/mycokeys.36.27051 (PMC6060225; doi:10.3897/mycokeys.36.27051)
Supplement: XML Treatment for Dictyocheirospora rotunda [file mycokeys.36.27051-treatment5.xml]

<!DOCTYPE tp:taxon-treatment
  PUBLIC "-//TaxonX//DTD Taxonomic Treatment Publishing DTD v0 20100105//EN" "tax-treatment-NSO.dtd">
<tp:taxon-treatment xmlns:tp="http://www.plazi.org/taxpub"><tp:treatment-meta><kwd-group><label>Taxon classification</label><kwd><named-content xmlns:xlink="http://www.w3.org/1999/xlink" content-type="kingdom">Fungi</named-content></kwd><kwd><named-content xmlns:xlink="http://www.w3.org/1999/xlink" content-type="order">Pleosporales</named-content></kwd><kwd><named-content xmlns:xlink="http://www.w3.org/1999/xlink" content-type="family">Dictyosporiaceae</named-content></kwd></kwd-group><mixed-citation publication-type="journal"><person-group><name><surname>Yang</surname><given-names>Jing</given-names></name><name><surname>Liu</surname><given-names>Jian-Kui</given-names></name><name><surname>Hyde</surname><given-names>Kevin D.</given-names></name><name><surname>Jones</surname><given-names>E.B. Gareth</given-names></name><name><surname>Liu</surname><given-names>Zuo-Yi</given-names></name></person-group><article-title>New species in <italic><tp:taxon-name><tp:taxon-name-part taxon-name-part-type="genus" reg="Dictyosporium">Dictyosporium</tp:taxon-name-part></tp:taxon-name></italic>, new combinations in <italic><tp:taxon-name><tp:taxon-name-part taxon-name-part-type="genus" reg="Dictyocheirospora">Dictyocheirospora</tp:taxon-name-part></tp:taxon-name></italic> and an updated backbone tree for <tp:taxon-name><tp:taxon-name-part taxon-name-part-type="family">Dictyosporiaceae</tp:taxon-name-part></tp:taxon-name></article-title><source>MycoKeys</source><day>18</day><month>7</month><year>2018</year><volume>2018</volume><issue>36</issue><fpage>83</fpage><lpage>105</lpage><pub-id pub-id-type="doi">10.3897/mycokeys.36.27051</pub-id></mixed-citation></tp:treatment-meta><tp:nomenclature><tp:taxon-name>
              <tp:taxon-name-part taxon-name-part-type="genus" reg="Dictyocheirospora">Dictyocheirospora</tp:taxon-name-part>
              <tp:taxon-name-part taxon-name-part-type="species" reg="rotunda">rotunda</tp:taxon-name-part>
            </tp:taxon-name><tp:taxon-authority>D’souza, Bhat &amp; K.D. Hyde, Fungal Diversity 80: 465 (2016)</tp:taxon-authority><xref ref-type="fig" rid="F4">Figure 4</xref></tp:nomenclature><tp:treatment-sec sec-type="material" id="SECID0EA4BG"><title>Material examined.</title><p>CHINA. Guizhou Province, Anshun city, Gaodang village, <named-content xmlns:xlink="http://www.w3.org/1999/xlink" content-type="dwc:verbatimCoordinates" xlink:type="simple"><named-content content-type="geo-json" specific-use="{&#34;type&#34;:&#34;Point&#34;,&#34;coordinates&#34;:[105.698050,26.071117]}" id="NCID0EJ4BG" xlink:type="simple">26°4.267'N, 105°41.883'E</named-content></named-content>, on decaying wood submerged in Suoluo river, 19 October 2016, J. Yang, GD 2-3 (MFLU 18-1041, HKAS 102132), living culture MFLUCC 17-0222 (Additional SSU sequence GenBank <ext-link xmlns:xlink="http://www.w3.org/1999/xlink" ext-link-type="gen" xlink:href="MH381758" xlink:type="simple">MH381758</ext-link>).</p></tp:treatment-sec><tp:treatment-sec sec-type="notes" id="SECID0EO4BG"><title>Notes.</title><p>This species is known in China and Thailand from freshwater habitats (<xref ref-type="bibr" rid="B4">Boonmee et al. 2016</xref>, <xref ref-type="bibr" rid="B40">Wang et al. 2016</xref>).</p><fig id="F4" position="float" orientation="portrait"><label>Figure 4.</label><caption><p>
                  <italic><tp:taxon-name><tp:taxon-name-part taxon-name-part-type="genus" reg="Dictyocheirospora">Dictyocheirospora</tp:taxon-name-part> <tp:taxon-name-part taxon-name-part-type="species" reg="rotunda">rotunda</tp:taxon-name-part></tp:taxon-name></italic> (MFLU 18-1041). <bold>a</bold> Colonies on submerged wood <bold>b, c</bold> Germinated conidia <bold>d</bold> <tp:taxon-name><tp:taxon-name-part taxon-name-part-type="genus" reg="Conidia">Conidia</tp:taxon-name-part></tp:taxon-name> <bold>e, f</bold> Culture, e from above, f from reverse. Scale bars: <bold>a</bold> = 200 μm, <bold>b, c</bold> = 20 μm, <bold>d</bold> = 50 μm.</p></caption><graphic xmlns:xlink="http://www.w3.org/1999/xlink" xlink:href="mycokeys-36-083-g004.jpg" position="float" orientation="portrait" xlink:type="simple" id="oo_217718.jpg"/></fig></tp:treatment-sec><ref-list><ref id="B4"><mixed-citation xmlns:xlink="http://www.w3.org/1999/xlink" xlink:type="simple">
          <person-group><name name-style="western"><surname>Boonmee</surname><given-names>S</given-names></name><name name-style="western"><surname>D’souza</surname><given-names>MJ</given-names></name><name name-style="western"><surname>Luo</surname><given-names>ZL</given-names></name><name name-style="western"><surname>Pinruan</surname><given-names>U</given-names></name><name name-style="western"><surname>Tanaka</surname><given-names>K</given-names></name><name name-style="western"><surname>Su</surname><given-names>H</given-names></name><name name-style="western"><surname>Bhat</surname><given-names>DJ</given-names></name><name name-style="western"><surname>McKenzie</surname><given-names>EHC</given-names></name><name name-style="western"><surname>Jones</surname><given-names>EBG</given-names></name><name name-style="western"><surname>Taylor</surname><given-names>JE</given-names></name><name name-style="western"><surname>Phillips</surname><given-names>AJL</given-names></name><name name-style="western"><surname>Hirayama</surname><given-names>K</given-names></name><name name-style="western"><surname>Eungwanichayapant</surname><given-names>PD</given-names></name><name name-style="western"><surname>Hyde</surname><given-names>KD</given-names></name></person-group> (<year>2016</year>) <article-title><tp:taxon-name><tp:taxon-name-part taxon-name-part-type="family">Dictyosporiaceae</tp:taxon-name-part></tp:taxon-name> fam. nov.</article-title> <source>Fungal Diversity</source> <volume>80</volume>: <fpage>457</fpage>–<lpage>482</lpage>. <ext-link xlink:type="simple" ext-link-type="doi" xlink:href="10.1007/s13225-016-0363-z">https://doi.org/10.1007/s13225-016-0363-z</ext-link></mixed-citation></ref><ref id="B40"><mixed-citation xmlns:xlink="http://www.w3.org/1999/xlink" xlink:type="simple">
          <person-group><name name-style="western"><surname>Wang</surname><given-names>RX</given-names></name><name name-style="western"><surname>Luo</surname><given-names>ZL</given-names></name><name name-style="western"><surname>Hyde</surname><given-names>KD</given-names></name><name name-style="western"><surname>Bhat</surname><given-names>DJ</given-names></name><name name-style="western"><surname>Su</surname><given-names>XJ</given-names></name><name name-style="western"><surname>Su</surname><given-names>HY</given-names></name></person-group> (<year>2016</year>) <article-title>New species and records of <italic><tp:taxon-name><tp:taxon-name-part taxon-name-part-type="genus">Dictyocheirospora</tp:taxon-name-part></tp:taxon-name></italic> from submerged wood in north-western Yunnan, China.</article-title> <source>Mycosphere</source> <volume>7</volume>(<issue>9</issue>): <fpage>1357</fpage>–<lpage>1367</lpage>. <ext-link xlink:type="simple" ext-link-type="doi" xlink:href="10.5943/mycosphere/7/9/9">https://doi.org/10.5943/mycosphere/7/9/9</ext-link></mixed-citation></ref></ref-list></tp:taxon-treatment>
