# Supplementary material for: New species in Dictyosporium, new combinations in Dictyocheirospora and an updated backbone tree for Dictyosporiaceae
Source: MycoKeys. 2018 Jul 18;(36):83–105. doi: 10.3897/mycokeys.36.27051 (PMC6060225; doi:10.3897/mycokeys.36.27051)
Supplement: XML Treatment for Dictyosporium tubulatum [file mycokeys.36.27051-treatment7.xml]

<!DOCTYPE tp:taxon-treatment
  PUBLIC "-//TaxonX//DTD Taxonomic Treatment Publishing DTD v0 20100105//EN" "tax-treatment-NSO.dtd">
<tp:taxon-treatment xmlns:tp="http://www.plazi.org/taxpub"><tp:treatment-meta><kwd-group><label>Taxon classification</label><kwd><named-content xmlns:xlink="http://www.w3.org/1999/xlink" content-type="kingdom">Fungi</named-content></kwd><kwd><named-content xmlns:xlink="http://www.w3.org/1999/xlink" content-type="order">Pleosporales</named-content></kwd><kwd><named-content xmlns:xlink="http://www.w3.org/1999/xlink" content-type="family">Dictyosporiaceae</named-content></kwd></kwd-group><mixed-citation publication-type="journal"><person-group><name><surname>Yang</surname><given-names>Jing</given-names></name><name><surname>Liu</surname><given-names>Jian-Kui</given-names></name><name><surname>Hyde</surname><given-names>Kevin D.</given-names></name><name><surname>Jones</surname><given-names>E.B. Gareth</given-names></name><name><surname>Liu</surname><given-names>Zuo-Yi</given-names></name></person-group><article-title>New species in <italic><tp:taxon-name><tp:taxon-name-part taxon-name-part-type="genus" reg="Dictyosporium">Dictyosporium</tp:taxon-name-part></tp:taxon-name></italic>, new combinations in <italic><tp:taxon-name><tp:taxon-name-part taxon-name-part-type="genus" reg="Dictyocheirospora">Dictyocheirospora</tp:taxon-name-part></tp:taxon-name></italic> and an updated backbone tree for <tp:taxon-name><tp:taxon-name-part taxon-name-part-type="family">Dictyosporiaceae</tp:taxon-name-part></tp:taxon-name></article-title><source>MycoKeys</source><day>18</day><month>7</month><year>2018</year><volume>2018</volume><issue>36</issue><fpage>83</fpage><lpage>105</lpage><pub-id pub-id-type="doi">10.3897/mycokeys.36.27051</pub-id></mixed-citation></tp:treatment-meta><tp:nomenclature><tp:taxon-name>
              <tp:taxon-name-part taxon-name-part-type="genus" reg="Dictyosporium">Dictyosporium</tp:taxon-name-part>
              <tp:taxon-name-part taxon-name-part-type="species" reg="tubulatum">tubulatum</tp:taxon-name-part>
            </tp:taxon-name><tp:taxon-authority>J. Yang, K.D. Hyde &amp; Z.Y. Liu</tp:taxon-authority><tp:taxon-status xmlns:xlink="http://www.w3.org/1999/xlink" xlink:type="simple">sp. nov.</tp:taxon-status><xref ref-type="fig" rid="F5">Figure 5</xref></tp:nomenclature><tp:treatment-sec sec-type="etymology" id="SECID0E5EAI"><title>Etymology.</title><p>Referring to the tubular conidial appendages.</p></tp:treatment-sec><tp:treatment-sec sec-type="description" id="SECID0EDFAI"><title>Description.</title><p>
              <italic>Saprobic</italic> on decaying plant substrates. <bold>Asexual morph</bold>: <italic>Colonies</italic> punctiform, sporodochial, scattered, dark brown to black, glistening. <italic>Mycelium</italic> mostly immersed, composed of smooth, septate, branched, hyaline to pale brown hyphae. <italic><tp:taxon-name><tp:taxon-name-part taxon-name-part-type="genus" reg="Conidiophores">Conidiophores</tp:taxon-name-part></tp:taxon-name></italic> micronematous, mononematous, septate, cylindrical, hyaline to pale brown, smooth-walled, 6.5–15 × 3.5–6 μm, sometimes reduced to conidiogenous cells. <italic><tp:taxon-name><tp:taxon-name-part taxon-name-part-type="genus" reg="Conidiogenous">Conidiogenous</tp:taxon-name-part> <tp:taxon-name-part taxon-name-part-type="species" reg="cells">cells</tp:taxon-name-part></tp:taxon-name></italic> monoblastic, integrated, terminal, determinate, hyaline to pale brown. <italic><tp:taxon-name><tp:taxon-name-part taxon-name-part-type="genus" reg="Conidia">Conidia</tp:taxon-name-part></tp:taxon-name></italic> acrogenous, solitary, cheiroid, smooth-walled, complanate, yellowish-brown to medium brown, mostly consisting of four arms closely compact with side arms lower than middle arms, rarely with five arms, 5–7-euseptate in each arm, guttulate, (22–)29–35(–38) × (14–)17–19(–22) μm (x¯ = 32.5 × 18 μm, n = 40), with hyaline, tubular, elongated appendages which are 19–24 × 3.5–7 μm and mostly attached at the apical part of two outer arms. <bold>Sexual morph</bold>: Undetermined.</p></tp:treatment-sec><tp:treatment-sec sec-type="description" id="SECID0EMGAI"><title>Cultural characteristics.</title><p>
              <tp:taxon-name><tp:taxon-name-part taxon-name-part-type="genus" reg="Conidia">Conidia</tp:taxon-name-part></tp:taxon-name> germinating on PDA within 24 h and germ tubes produced from the basal cell. Colonies on MEA reaching 5–10 mm diam. in a week at 25 °C, in natural light, circular, with fluffy, dense, white mycelium on the surface with entire margin; in reverse yellow in the middle and white at the margin.</p></tp:treatment-sec><tp:treatment-sec sec-type="material" id="SECID0EYGAI"><title>Material examined.</title><p>THAILAND. Prachuap Khiri Khan Province, near <named-content xmlns:xlink="http://www.w3.org/1999/xlink" content-type="dwc:verbatimCoordinates" xlink:type="simple"><named-content content-type="geo-json" specific-use="{&#34;type&#34;:&#34;Point&#34;,&#34;coordinates&#34;:[99.522500,12.503167]}" id="NCID0EBHAI" xlink:type="simple">12°30.19'N, 99°31.35'E</named-content></named-content>, on decaying wood submerged in a freshwater stream, 25 December 2014, J. van Strien, Site 5-11-1 (MFLU 15-1166 <bold>holotype</bold>, HKAS 102136 <bold>isotype</bold>), ex-type living culture MFLUCC 15-0631; <italic>ibid.</italic> Trat Province, Amphoe Ko Chang, <named-content xmlns:xlink="http://www.w3.org/1999/xlink" content-type="dwc:verbatimCoordinates" xlink:type="simple"><named-content content-type="geo-json" specific-use="{&#34;type&#34;:&#34;Point&#34;,&#34;coordinates&#34;:[102.633333,12.133333]}" id="NCID0EPHAI" xlink:type="simple">12°08'N, 102°38'E</named-content></named-content>, on decaying wood submerged in a freshwater stream, 27 April 2017, Y.Z. Lu, YJT 22-2 (MFLU 18-1044, HKAS 102137 <bold>paratype</bold>), living culture MFLUCC 17-2056.</p></tp:treatment-sec><tp:treatment-sec sec-type="notes" id="SECID0EWHAI"><title>Notes.</title><p>Phylogenetic analyses showed that <italic><tp:taxon-name><tp:taxon-name-part taxon-name-part-type="genus" reg="Dictyosporium">Dictyosporium</tp:taxon-name-part> <tp:taxon-name-part taxon-name-part-type="species" reg="tubulatum">tubulatum</tp:taxon-name-part></tp:taxon-name></italic> nested in <italic><tp:taxon-name><tp:taxon-name-part taxon-name-part-type="genus" reg="Dictyosporium">Dictyosporium</tp:taxon-name-part></tp:taxon-name></italic> and sister to <italic><tp:taxon-name><tp:taxon-name-part taxon-name-part-type="genus" reg="Dictyosporium">D.</tp:taxon-name-part> <tp:taxon-name-part taxon-name-part-type="species" reg="nigroapice">nigroapice</tp:taxon-name-part></tp:taxon-name></italic>. <italic><tp:taxon-name><tp:taxon-name-part taxon-name-part-type="genus" reg="Dictyosporium">Dictyosporium</tp:taxon-name-part> <tp:taxon-name-part taxon-name-part-type="species" reg="tubulatum">tubulatum</tp:taxon-name-part></tp:taxon-name></italic> morphologically resembles <italic><tp:taxon-name><tp:taxon-name-part taxon-name-part-type="genus" reg="Dictyosporium">D.</tp:taxon-name-part> <tp:taxon-name-part taxon-name-part-type="species" reg="alatum">alatum</tp:taxon-name-part></tp:taxon-name></italic> Emden, <italic><tp:taxon-name><tp:taxon-name-part taxon-name-part-type="genus" reg="Dictyosporium">D.</tp:taxon-name-part> <tp:taxon-name-part taxon-name-part-type="species" reg="canisporum">canisporum</tp:taxon-name-part></tp:taxon-name></italic> L. Cai &amp; K.D. Hyde and <italic><tp:taxon-name><tp:taxon-name-part taxon-name-part-type="genus" reg="Dictyosporium">D.</tp:taxon-name-part> <tp:taxon-name-part taxon-name-part-type="species" reg="thailandicum">thailandicum</tp:taxon-name-part></tp:taxon-name></italic> D’ souza, D.J. Bhat &amp; K.D. Hyde in conidial ontogeny and conidial shape, colour and appendages. <italic><tp:taxon-name><tp:taxon-name-part taxon-name-part-type="genus" reg="Dictyosporium">Dictyosporium</tp:taxon-name-part> <tp:taxon-name-part taxon-name-part-type="species" reg="tubulatum">tubulatum</tp:taxon-name-part></tp:taxon-name></italic> differs from the three species in the number of conidial cell rows. There are mostly four conidial columns in <italic><tp:taxon-name><tp:taxon-name-part taxon-name-part-type="genus" reg="Dictyosporium">D.</tp:taxon-name-part> <tp:taxon-name-part taxon-name-part-type="species" reg="tubulatum">tubulatum</tp:taxon-name-part></tp:taxon-name></italic> while mostly five columns in the others. <italic><tp:taxon-name><tp:taxon-name-part taxon-name-part-type="genus" reg="Dictyosporium">Dictyosporium</tp:taxon-name-part> <tp:taxon-name-part taxon-name-part-type="species" reg="tubulatum">tubulatum</tp:taxon-name-part></tp:taxon-name></italic> has smaller conidia (25–38 × 14–22 μm) than those in <italic><tp:taxon-name><tp:taxon-name-part taxon-name-part-type="genus" reg="Dictyosporium">D.</tp:taxon-name-part> <tp:taxon-name-part taxon-name-part-type="species" reg="canisporum">canisporum</tp:taxon-name-part></tp:taxon-name></italic> (32.5–47.5 × 20–25 μm) but has similar conidial size with <italic><tp:taxon-name><tp:taxon-name-part taxon-name-part-type="genus" reg="Dictyosporium">D.</tp:taxon-name-part> <tp:taxon-name-part taxon-name-part-type="species" reg="alatum">alatum</tp:taxon-name-part></tp:taxon-name></italic> (26–32 × 15–24 μm) and <italic><tp:taxon-name><tp:taxon-name-part taxon-name-part-type="genus" reg="Dictyosporium">D.</tp:taxon-name-part> <tp:taxon-name-part taxon-name-part-type="species" reg="thailandicum">thailandicum</tp:taxon-name-part></tp:taxon-name></italic> (15.4–34.5 × 14.5–20.6 μm) (<xref ref-type="bibr" rid="B5">Cai et al. 2003</xref>, <xref ref-type="bibr" rid="B24">Liu et al. 2015</xref>). Based on the molecular phylogeny, <italic><tp:taxon-name><tp:taxon-name-part taxon-name-part-type="genus" reg="Dictyosporium">D.</tp:taxon-name-part> <tp:taxon-name-part taxon-name-part-type="species" reg="tubulatum">tubulatum</tp:taxon-name-part></tp:taxon-name></italic> is distinct from <italic><tp:taxon-name><tp:taxon-name-part taxon-name-part-type="genus" reg="Dictyosporium">D.</tp:taxon-name-part> <tp:taxon-name-part taxon-name-part-type="species" reg="thailandicum">thailandicum</tp:taxon-name-part></tp:taxon-name></italic> and <italic><tp:taxon-name><tp:taxon-name-part taxon-name-part-type="genus" reg="Dictyosporium">D.</tp:taxon-name-part> <tp:taxon-name-part taxon-name-part-type="species" reg="alatum">alatum</tp:taxon-name-part></tp:taxon-name></italic>. Unfortunately, molecular data are unavailable for <italic><tp:taxon-name><tp:taxon-name-part taxon-name-part-type="genus" reg="Dictyosporium">D.</tp:taxon-name-part> <tp:taxon-name-part taxon-name-part-type="species" reg="canisporum">canisporum</tp:taxon-name-part></tp:taxon-name></italic>.</p><fig id="F5" position="float" orientation="portrait"><label>Figure 5.</label><caption><p>
                  <italic><tp:taxon-name><tp:taxon-name-part taxon-name-part-type="genus" reg="Dictyosporium">Dictyosporium</tp:taxon-name-part> <tp:taxon-name-part taxon-name-part-type="species" reg="tubulatum">tubulatum</tp:taxon-name-part></tp:taxon-name></italic> (MFLU 15-1166, holotype). <bold>a, b</bold> Colonies on woody substrate <bold>c</bold> Squash mount of a sporodochium <bold>d–g</bold> <tp:taxon-name><tp:taxon-name-part taxon-name-part-type="genus" reg="Conidia">Conidia</tp:taxon-name-part></tp:taxon-name> <bold>h–i</bold> <tp:taxon-name><tp:taxon-name-part taxon-name-part-type="genus" reg="Conidia">Conidia</tp:taxon-name-part></tp:taxon-name> with conidiophores <bold>j–l</bold> <tp:taxon-name><tp:taxon-name-part taxon-name-part-type="genus" reg="Conidia">Conidia</tp:taxon-name-part></tp:taxon-name> with appendages <bold>m</bold> lateral view of a conidium <bold>n</bold> Germinated conidium <bold>o, p</bold> Culture, o from above <bold>p</bold> from reverse. Scale bars: <bold>a</bold> = 1000 μm, <bold>b</bold> = 200 μm, <bold>c, n</bold> = 30 μm, <bold>d, e</bold> = 10 μm, <bold>f–m</bold> = 15 μm.</p></caption><graphic xmlns:xlink="http://www.w3.org/1999/xlink" xlink:href="mycokeys-36-083-g005.jpg" position="float" orientation="portrait" xlink:type="simple" id="oo_217719.jpg"/></fig></tp:treatment-sec><ref-list><ref id="B5"><mixed-citation xmlns:xlink="http://www.w3.org/1999/xlink" xlink:type="simple">
          <person-group><name name-style="western"><surname>Cai</surname><given-names>L</given-names></name><name name-style="western"><surname>Zhang</surname><given-names>KQ</given-names></name><name name-style="western"><surname>McKenzie</surname><given-names>EHC</given-names></name><name name-style="western"><surname>Hyde</surname><given-names>KD</given-names></name></person-group> (<year>2003</year>) <article-title>New species of <italic><tp:taxon-name><tp:taxon-name-part taxon-name-part-type="genus">Dictyosporium</tp:taxon-name-part></tp:taxon-name></italic> and <italic><tp:taxon-name><tp:taxon-name-part taxon-name-part-type="genus">Digitodesmium</tp:taxon-name-part></tp:taxon-name></italic> from submerged wood in Yunnan, China.</article-title> <source>Sydowia</source> <volume>55</volume>: <fpage>129</fpage>–<lpage>135</lpage>.</mixed-citation></ref><ref id="B24"><mixed-citation xmlns:xlink="http://www.w3.org/1999/xlink" xlink:type="simple">
          <person-group><name name-style="western"><surname>Liu</surname><given-names>JK</given-names></name><name name-style="western"><surname>Hyde</surname><given-names>KD</given-names></name><name name-style="western"><surname>Jones</surname><given-names>EBG</given-names></name><name name-style="western"><surname>Ariyawansa</surname><given-names>HA et al.</given-names></name></person-group> (<year>2015</year>) Fungal diversity notes 1–110: taxonomic and phylogenetic contributions to fungal species. Fungal Diversity 72: 1−197. <ext-link xlink:type="simple" ext-link-type="doi" xlink:href="10.1007/s13225-015-0324-y">https://doi.org/10.1007/s13225-015-0324-y</ext-link></mixed-citation></ref></ref-list></tp:taxon-treatment>
