# Supplementary material for: New species in Dictyosporium, new combinations in Dictyocheirospora and an updated backbone tree for Dictyosporiaceae
Source: MycoKeys. 2018 Jul 18;(36):83–105. doi: 10.3897/mycokeys.36.27051 (PMC6060225; doi:10.3897/mycokeys.36.27051)
Supplement: XML Treatment for Dictyosporium tratense [file mycokeys.36.27051-treatment8.xml]

<!DOCTYPE tp:taxon-treatment
  PUBLIC "-//TaxonX//DTD Taxonomic Treatment Publishing DTD v0 20100105//EN" "tax-treatment-NSO.dtd">
<tp:taxon-treatment xmlns:tp="http://www.plazi.org/taxpub"><tp:treatment-meta><kwd-group><label>Taxon classification</label><kwd><named-content xmlns:xlink="http://www.w3.org/1999/xlink" content-type="kingdom">Fungi</named-content></kwd><kwd><named-content xmlns:xlink="http://www.w3.org/1999/xlink" content-type="order">Pleosporales</named-content></kwd><kwd><named-content xmlns:xlink="http://www.w3.org/1999/xlink" content-type="family">Dictyosporiaceae</named-content></kwd></kwd-group><mixed-citation publication-type="journal"><person-group><name><surname>Yang</surname><given-names>Jing</given-names></name><name><surname>Liu</surname><given-names>Jian-Kui</given-names></name><name><surname>Hyde</surname><given-names>Kevin D.</given-names></name><name><surname>Jones</surname><given-names>E.B. Gareth</given-names></name><name><surname>Liu</surname><given-names>Zuo-Yi</given-names></name></person-group><article-title>New species in <italic><tp:taxon-name><tp:taxon-name-part taxon-name-part-type="genus" reg="Dictyosporium">Dictyosporium</tp:taxon-name-part></tp:taxon-name></italic>, new combinations in <italic><tp:taxon-name><tp:taxon-name-part taxon-name-part-type="genus" reg="Dictyocheirospora">Dictyocheirospora</tp:taxon-name-part></tp:taxon-name></italic> and an updated backbone tree for <tp:taxon-name><tp:taxon-name-part taxon-name-part-type="family">Dictyosporiaceae</tp:taxon-name-part></tp:taxon-name></article-title><source>MycoKeys</source><day>18</day><month>7</month><year>2018</year><volume>2018</volume><issue>36</issue><fpage>83</fpage><lpage>105</lpage><pub-id pub-id-type="doi">10.3897/mycokeys.36.27051</pub-id></mixed-citation></tp:treatment-meta><tp:nomenclature><tp:taxon-name>
              <tp:taxon-name-part taxon-name-part-type="genus" reg="Dictyosporium">Dictyosporium</tp:taxon-name-part>
              <tp:taxon-name-part taxon-name-part-type="species" reg="tratense">tratense</tp:taxon-name-part>
            </tp:taxon-name><tp:taxon-authority>J. Yang &amp; K.D. Hyde</tp:taxon-authority><tp:taxon-status xmlns:xlink="http://www.w3.org/1999/xlink" xlink:type="simple">sp. nov.</tp:taxon-status><xref ref-type="fig" rid="F6">Figure 6</xref></tp:nomenclature><tp:treatment-sec sec-type="etymology" id="SECID0EQRAI"><title>Etymology.</title><p>Referring to the collecting site in Trat province, Thailand.</p></tp:treatment-sec><tp:treatment-sec sec-type="description" id="SECID0EVRAI"><title>Description.</title><p>
              <italic>Saprobic&gt;</italic> on decaying plant substrates. <bold>Asexual morph</bold>: <italic>Colonies</italic> punctiform, sporodochial, scattered, black, glistening. <italic>Mycelium</italic> mostly immersed, composed of smooth, septate, branched, hyaline to pale brown hyphae. <italic><tp:taxon-name><tp:taxon-name-part taxon-name-part-type="genus" reg="Conidiophores">Conidiophores</tp:taxon-name-part></tp:taxon-name></italic> micronematous, mononematous, septate, cylindrical, hyaline to pale brown, smooth-walled, sometimes reduced to conidiogenous cells. <italic><tp:taxon-name><tp:taxon-name-part taxon-name-part-type="genus" reg="Conidiogenous">Conidiogenous</tp:taxon-name-part> <tp:taxon-name-part taxon-name-part-type="species" reg="cells">cells</tp:taxon-name-part></tp:taxon-name></italic> monoblastic, integrated, terminal, determinate, hyaline to pale brown. <italic><tp:taxon-name><tp:taxon-name-part taxon-name-part-type="genus" reg="Conidia">Conidia</tp:taxon-name-part></tp:taxon-name></italic> (40–)43–54(–57) × (20–)23–32(–36) μm (x¯ = 49.5 × 26 μm, n = 40), acrogenous, solitary, cheiroid, smooth-walled, complanate, yellowish-brown to light brown, consisting of 39–68 cells arranged in 4–6 (mostly 5) closely compact columns, 9–11-euseptate in each column, guttulate; the inner columns nested within the outer columns, the outer columns derived from the basal cell of the conidium; the intermediate columns are derived from the first or second cell of the outer columns; the inner columns derived from the first or second cell of the intermediate columns; usually with 2–3 central columns longest and of equal length, 2–3 peripheral columns shorter and of equal length; sometimes with hyaline globose appendages at the apical cells of outer columns with hyaline cloud-shaped mucilaginous sheath. <bold>Sexual morph</bold>: Undetermined.</p></tp:treatment-sec><tp:treatment-sec sec-type="description" id="SECID0E5SAI"><title>Cultural characteristics.</title><p>
              <tp:taxon-name><tp:taxon-name-part taxon-name-part-type="genus" reg="Conidia">Conidia</tp:taxon-name-part></tp:taxon-name> germinating on PDA within 24 h and germ tubes produced from basal cell. Colonies on MEA reaching 5–10 mm diam. in a week at 25 °C, in natural light, circular, with fluffy, dense, pale yellow mycelium in the middle and sparse mycelium in the outer ring on the surface with irregular margin; in reverse, dark yellow to brown in the middle and pale yellow at the margin.</p></tp:treatment-sec><tp:treatment-sec sec-type="material" id="SECID0EKTAI"><title>Material examined.</title><p>THAILAND. Trat Province, Amphoe Ko Chang, <named-content xmlns:xlink="http://www.w3.org/1999/xlink" content-type="dwc:verbatimCoordinates" xlink:type="simple"><named-content content-type="geo-json" specific-use="{&#34;type&#34;:&#34;Point&#34;,&#34;coordinates&#34;:[102.633333,12.133333]}" id="NCID0ETTAI" xlink:type="simple">12°08'N, 102°38'E</named-content></named-content>, on decaying wood submerged in a freshwater stream, 27 April 2017, Y.Z. Lu, YJT 6-2 (MFLU 18-1042 <bold>holotype</bold>, HKAS 102133 <bold>isotype</bold>), ex-type living culture MFLUCC 17-2052 (Additional SSU sequence GenBank <ext-link xmlns:xlink="http://www.w3.org/1999/xlink" ext-link-type="gen" xlink:href="MH381761" xlink:type="simple">MH381761</ext-link>).</p></tp:treatment-sec><tp:treatment-sec sec-type="notes" id="SECID0E3TAI"><title>Notes.</title><p>Phylogenetic analyses indicated <italic><tp:taxon-name><tp:taxon-name-part taxon-name-part-type="genus" reg="Dictyosporium">Dictyosporium</tp:taxon-name-part> <tp:taxon-name-part taxon-name-part-type="species" reg="tratense">tratense</tp:taxon-name-part></tp:taxon-name></italic> nested within <italic><tp:taxon-name><tp:taxon-name-part taxon-name-part-type="genus" reg="Dictyosporium">Dictyosporium</tp:taxon-name-part></tp:taxon-name></italic> and close to <italic><tp:taxon-name><tp:taxon-name-part taxon-name-part-type="genus" reg="Dictyosporium">D.</tp:taxon-name-part> <tp:taxon-name-part taxon-name-part-type="species" reg="wuyiense">wuyiense</tp:taxon-name-part></tp:taxon-name></italic>. It is distinguished from the other species in the genus in having a mucilaginous sheath. Morphologically, <italic><tp:taxon-name><tp:taxon-name-part taxon-name-part-type="genus" reg="Dictyosporium">D.</tp:taxon-name-part> <tp:taxon-name-part taxon-name-part-type="species" reg="tratense">tratense</tp:taxon-name-part></tp:taxon-name></italic> is most comparable to <italic><tp:taxon-name><tp:taxon-name-part taxon-name-part-type="genus" reg="Dictyosporium">D.</tp:taxon-name-part> <tp:taxon-name-part taxon-name-part-type="species" reg="elegans">elegans</tp:taxon-name-part></tp:taxon-name></italic> in conidial colour and shape, but conidia of the new taxon (40-57 × 20-36 μm) are smaller than those of <italic><tp:taxon-name><tp:taxon-name-part taxon-name-part-type="genus" reg="Dictyosporium">D.</tp:taxon-name-part> <tp:taxon-name-part taxon-name-part-type="species" reg="elegans">elegans</tp:taxon-name-part></tp:taxon-name></italic> (40-80 × 24-36 μm) (<xref ref-type="bibr" rid="B11">Goh et al. 1999</xref>).</p><fig id="F6" position="float" orientation="portrait"><label>Figure 6.</label><caption><p>
                  <italic><tp:taxon-name><tp:taxon-name-part taxon-name-part-type="genus" reg="Dictyosporium">Dictyosporium</tp:taxon-name-part> <tp:taxon-name-part taxon-name-part-type="species" reg="tratense">tratense</tp:taxon-name-part></tp:taxon-name></italic> (MFLU 18-1042, holotype). <bold>a</bold> Colonies on submerged wood <bold>b</bold> Squash mount of a sporodochium <bold>c</bold> Germinated conidium <bold>d–i</bold> <tp:taxon-name><tp:taxon-name-part taxon-name-part-type="genus" reg="Conidia">Conidia</tp:taxon-name-part></tp:taxon-name> <bold>j, k</bold> Culture <bold>j</bold> from above <bold>k</bold> from reverse. Scale bars: <bold>a</bold> = 200 μm, <bold>b</bold> = 50 μm, <bold>c</bold> = 30 μm, <bold>d–i</bold> = 20 μm.</p></caption><graphic xmlns:xlink="http://www.w3.org/1999/xlink" xlink:href="mycokeys-36-083-g006.jpg" position="float" orientation="portrait" xlink:type="simple" id="oo_217720.jpg"/></fig></tp:treatment-sec><ref-list><ref id="B11"><mixed-citation xmlns:xlink="http://www.w3.org/1999/xlink" xlink:type="simple">
          <person-group><name name-style="western"><surname>Goh</surname><given-names>TK</given-names></name><name name-style="western"><surname>Hyde</surname><given-names>KD</given-names></name><name name-style="western"><surname>Ho</surname><given-names>WH</given-names></name></person-group> (<year>1999</year>) <article-title>A revision of the genus <italic><tp:taxon-name><tp:taxon-name-part taxon-name-part-type="genus">Dictyosporium</tp:taxon-name-part></tp:taxon-name></italic>, with descriptions of three new species.</article-title> <source>Fungal Diversity</source> <volume>2</volume>: <fpage>65</fpage>–<lpage>100</lpage>.</mixed-citation></ref></ref-list></tp:taxon-treatment>
