# Supplementary material for: New species in Dictyosporium, new combinations in Dictyocheirospora and an updated backbone tree for Dictyosporiaceae
Source: MycoKeys. 2018 Jul 18;(36):83–105. doi: 10.3897/mycokeys.36.27051 (PMC6060225; doi:10.3897/mycokeys.36.27051)
Supplement: XML Treatment for Dictyosporium [file mycokeys.36.27051-treatment9.xml]

<!DOCTYPE tp:taxon-treatment
  PUBLIC "-//TaxonX//DTD Taxonomic Treatment Publishing DTD v0 20100105//EN" "tax-treatment-NSO.dtd">
<tp:taxon-treatment xmlns:tp="http://www.plazi.org/taxpub"><tp:treatment-meta><kwd-group><label>Taxon classification</label><kwd><named-content xmlns:xlink="http://www.w3.org/1999/xlink" content-type="kingdom">Fungi</named-content></kwd><kwd><named-content xmlns:xlink="http://www.w3.org/1999/xlink" content-type="order">Pleosporales</named-content></kwd><kwd><named-content xmlns:xlink="http://www.w3.org/1999/xlink" content-type="family">Dictyosporiaceae</named-content></kwd></kwd-group><mixed-citation publication-type="journal"><person-group><name><surname>Yang</surname><given-names>Jing</given-names></name><name><surname>Liu</surname><given-names>Jian-Kui</given-names></name><name><surname>Hyde</surname><given-names>Kevin D.</given-names></name><name><surname>Jones</surname><given-names>E.B. Gareth</given-names></name><name><surname>Liu</surname><given-names>Zuo-Yi</given-names></name></person-group><article-title>New species in <italic><tp:taxon-name><tp:taxon-name-part taxon-name-part-type="genus" reg="Dictyosporium">Dictyosporium</tp:taxon-name-part></tp:taxon-name></italic>, new combinations in <italic><tp:taxon-name><tp:taxon-name-part taxon-name-part-type="genus" reg="Dictyocheirospora">Dictyocheirospora</tp:taxon-name-part></tp:taxon-name></italic> and an updated backbone tree for <tp:taxon-name><tp:taxon-name-part taxon-name-part-type="family">Dictyosporiaceae</tp:taxon-name-part></tp:taxon-name></article-title><source>MycoKeys</source><day>18</day><month>7</month><year>2018</year><volume>2018</volume><issue>36</issue><fpage>83</fpage><lpage>105</lpage><pub-id pub-id-type="doi">10.3897/mycokeys.36.27051</pub-id></mixed-citation></tp:treatment-meta><tp:nomenclature><tp:taxon-name>
              <tp:taxon-name-part taxon-name-part-type="genus" reg="Dictyosporium">Dictyosporium</tp:taxon-name-part>
            </tp:taxon-name><tp:taxon-authority>sp.</tp:taxon-authority><xref ref-type="fig" rid="F7">Figure 7</xref></tp:nomenclature><tp:treatment-sec sec-type="material" id="SECID0E3YAI"><title>Material examined.</title><p>THAILAND. Prachuap Khiri Khan Province, near <named-content xmlns:xlink="http://www.w3.org/1999/xlink" content-type="dwc:verbatimCoordinates" xlink:type="simple"><named-content content-type="geo-json" specific-use="{&#34;type&#34;:&#34;Point&#34;,&#34;coordinates&#34;:[99.522500,12.503167]}" id="NCID0EFZAI" xlink:type="simple">12°30.19'N, 99°31.35'E</named-content></named-content>, on decaying wood submerged in a freshwater stream, 25 December 2014, J. van Strien, Site 5-5-1 (MFLU 15-1164), living culture MFLUCC 15-0629 (Additional SSU sequence GenBank <ext-link xmlns:xlink="http://www.w3.org/1999/xlink" ext-link-type="gen" xlink:href="MH381760" xlink:type="simple">MH381760</ext-link>).</p></tp:treatment-sec><tp:treatment-sec sec-type="notes" id="SECID0EKZAI"><title>Notes.</title><p>Phylogenetic analyses indicated the isolate <italic><tp:taxon-name><tp:taxon-name-part taxon-name-part-type="genus" reg="Dictyosporium">Dictyosporium</tp:taxon-name-part></tp:taxon-name></italic> sp. (MFLUCC 15-0629) was placed as sister taxon to <italic><tp:taxon-name><tp:taxon-name-part taxon-name-part-type="genus" reg="Dictyosporium">D.</tp:taxon-name-part> <tp:taxon-name-part taxon-name-part-type="species" reg="digitatum">digitatum</tp:taxon-name-part></tp:taxon-name></italic> (KH 401), <italic><tp:taxon-name><tp:taxon-name-part taxon-name-part-type="genus" reg="Dictyosporium">D.</tp:taxon-name-part> <tp:taxon-name-part taxon-name-part-type="species" reg="aquaticum">aquaticum</tp:taxon-name-part></tp:taxon-name></italic> (MF 1318) and <italic><tp:taxon-name><tp:taxon-name-part taxon-name-part-type="genus" reg="Dictyosporium">D.</tp:taxon-name-part> <tp:taxon-name-part taxon-name-part-type="species" reg="stellatum">stellatum</tp:taxon-name-part></tp:taxon-name></italic> (CCFC 241241) with good support. The strain <italic><tp:taxon-name><tp:taxon-name-part taxon-name-part-type="genus" reg="Dictyosporium">D.</tp:taxon-name-part> <tp:taxon-name-part taxon-name-part-type="species" reg="digitatum">digitatum</tp:taxon-name-part></tp:taxon-name></italic> (KH 401), <italic><tp:taxon-name><tp:taxon-name-part taxon-name-part-type="genus" reg="Dictyosporium">D.</tp:taxon-name-part> <tp:taxon-name-part taxon-name-part-type="species" reg="aquaticum">aquaticum</tp:taxon-name-part></tp:taxon-name></italic> (MF 1318) and our strain MFLUCC 15-0629, showed the same nucleotide (490 bp) between them for ITS gene regions, while there is only one nucleotide difference between our strain and <italic><tp:taxon-name><tp:taxon-name-part taxon-name-part-type="genus" reg="Dictyosporium">D.</tp:taxon-name-part> <tp:taxon-name-part taxon-name-part-type="species" reg="stellatum">stellatum</tp:taxon-name-part></tp:taxon-name></italic> (CCFC 241241). However, the strain <italic><tp:taxon-name><tp:taxon-name-part taxon-name-part-type="genus" reg="Dictyosporium">Dictyosporium</tp:taxon-name-part></tp:taxon-name></italic> sp. (MFLUCC 15-0629) showed seven nucleotides different from <italic><tp:taxon-name><tp:taxon-name-part taxon-name-part-type="genus" reg="Dictyosporium">D.</tp:taxon-name-part> <tp:taxon-name-part taxon-name-part-type="species" reg="digitatum">digitatum</tp:taxon-name-part></tp:taxon-name></italic> (yone 280) for ITS gene regions. Morphologically, <italic><tp:taxon-name><tp:taxon-name-part taxon-name-part-type="genus" reg="Dictyosporium">D.</tp:taxon-name-part> <tp:taxon-name-part taxon-name-part-type="species" reg="digitatum">digitatum</tp:taxon-name-part></tp:taxon-name></italic> and <italic><tp:taxon-name><tp:taxon-name-part taxon-name-part-type="genus" reg="Dictyosporium">D.</tp:taxon-name-part> <tp:taxon-name-part taxon-name-part-type="species" reg="aquaticum">aquaticum</tp:taxon-name-part></tp:taxon-name></italic> share the character in having appendages borne at the terminal cells of each conidial arm (<xref ref-type="bibr" rid="B6">Chen et al. 1991</xref>, <xref ref-type="bibr" rid="B24">Liu et al. 2015</xref>). <italic><tp:taxon-name><tp:taxon-name-part taxon-name-part-type="genus" reg="Dictyosporium">Dictyosporium</tp:taxon-name-part> <tp:taxon-name-part taxon-name-part-type="species" reg="stellatum">stellatum</tp:taxon-name-part></tp:taxon-name></italic> differs from <italic><tp:taxon-name><tp:taxon-name-part taxon-name-part-type="genus" reg="Dictyosporium">D.</tp:taxon-name-part> <tp:taxon-name-part taxon-name-part-type="species" reg="digitatum">digitatum</tp:taxon-name-part></tp:taxon-name></italic> and <italic><tp:taxon-name><tp:taxon-name-part taxon-name-part-type="genus" reg="Dictyosporium">D.</tp:taxon-name-part> <tp:taxon-name-part taxon-name-part-type="species" reg="aquaticum">aquaticum</tp:taxon-name-part></tp:taxon-name></italic> in lacking conidial appendages (<xref ref-type="bibr" rid="B9">Crous et al. 2011</xref>). In this case, it is difficult to identify our collection based on the recommendations advocated by <xref ref-type="bibr" rid="B20">Jeewon and Hyde (2016)</xref> for differentiating species or establishing new species. Thus, we recommend designating this collection as unknown species until enough evidence is available for its identification.</p><fig id="F7" position="float" orientation="portrait"><label>Figure 7.</label><caption><p>
                  <italic><tp:taxon-name><tp:taxon-name-part taxon-name-part-type="genus" reg="Dictyosporium">Dictyosporium</tp:taxon-name-part></tp:taxon-name></italic> sp. (MFLU 15-1164). <bold>a</bold> Colonies on submerged wood <bold>b</bold> Squash mount of a sporodochium; <bold>c</bold> Germinated conidium <bold>b–e, h, i</bold> <tp:taxon-name><tp:taxon-name-part taxon-name-part-type="genus" reg="Conidia">Conidia</tp:taxon-name-part></tp:taxon-name> <bold>f</bold> Germinated conidium <bold>g</bold> <tp:taxon-name><tp:taxon-name-part taxon-name-part-type="genus" reg="Conidia">Conidia</tp:taxon-name-part></tp:taxon-name> with conidiophores <bold>j, k</bold> Culture, j from above, k from reverse. Scale bars: <bold>a</bold> = 200 μm, <bold>b, f–i</bold> = 30 μm, <bold>c</bold> = 50 μm <bold>d, e</bold> = 20 μm.</p></caption><graphic xmlns:xlink="http://www.w3.org/1999/xlink" xlink:href="mycokeys-36-083-g007.jpg" position="float" orientation="portrait" xlink:type="simple" id="oo_217721.jpg"/></fig></tp:treatment-sec><ref-list><ref id="B6"><mixed-citation xmlns:xlink="http://www.w3.org/1999/xlink" xlink:type="simple">
          <person-group><name name-style="western"><surname>Chen</surname><given-names>JL</given-names></name><name name-style="western"><surname>Hwang</surname><given-names>CH</given-names></name><name name-style="western"><surname>Tzean</surname><given-names>SS</given-names></name></person-group> (<year>1991</year>) <article-title><italic><tp:taxon-name><tp:taxon-name-part taxon-name-part-type="genus">Dictyosporium</tp:taxon-name-part> <tp:taxon-name-part taxon-name-part-type="species">digitatum</tp:taxon-name-part></tp:taxon-name></italic>, a new hyphomycete from Taiwan.</article-title> <source>Mycological Research</source> <volume>95</volume>: <fpage>1145</fpage>–<lpage>1149</lpage>. <ext-link xlink:type="simple" ext-link-type="doi" xlink:href="10.1016/S0953-7562(09)80565-0">https://doi.org/10.1016/S0953-7562(09)80565-0</ext-link></mixed-citation></ref><ref id="B24"><mixed-citation xmlns:xlink="http://www.w3.org/1999/xlink" xlink:type="simple">
          <person-group><name name-style="western"><surname>Liu</surname><given-names>JK</given-names></name><name name-style="western"><surname>Hyde</surname><given-names>KD</given-names></name><name name-style="western"><surname>Jones</surname><given-names>EBG</given-names></name><name name-style="western"><surname>Ariyawansa</surname><given-names>HA et al.</given-names></name></person-group> (<year>2015</year>) Fungal diversity notes 1–110: taxonomic and phylogenetic contributions to fungal species. Fungal Diversity 72: 1−197. <ext-link xlink:type="simple" ext-link-type="doi" xlink:href="10.1007/s13225-015-0324-y">https://doi.org/10.1007/s13225-015-0324-y</ext-link></mixed-citation></ref><ref id="B9"><mixed-citation xmlns:xlink="http://www.w3.org/1999/xlink" xlink:type="simple">
          <person-group><name name-style="western"><surname>Crous</surname><given-names>PW</given-names></name><name name-style="western"><surname>Groenewald</surname><given-names>JZ</given-names></name><name name-style="western"><surname>Shivas</surname><given-names>RG</given-names></name><name name-style="western"><surname>Edwards</surname><given-names>J et al.</given-names></name></person-group> (<year>2011</year>) <article-title>Fungal Planet Description Sheets: 69–91.</article-title> <source>Persoonia</source> <volume>26</volume>: <fpage>108</fpage>–<lpage>156</lpage>. <ext-link xlink:type="simple" ext-link-type="doi" xlink:href="10.3767/003158511x581723">https://doi.org/10.3767/003158511x581723</ext-link></mixed-citation></ref><ref id="B20"><mixed-citation xmlns:xlink="http://www.w3.org/1999/xlink" xlink:type="simple">
          <person-group><name name-style="western"><surname>Jeewon</surname><given-names>R</given-names></name><name name-style="western"><surname>Hyde</surname><given-names>KD</given-names></name></person-group> (<year>2016</year>) <article-title>Establishing species boundaries and new taxa among fungi: recommendations to resolve taxonomic ambiguities.</article-title> <source>Mycosphere</source> <volume>7</volume>(<issue>11</issue>): <fpage>1669</fpage>–<lpage>1677</lpage>. <ext-link xlink:type="simple" ext-link-type="doi" xlink:href="10.5943/mycosphere/7/11/4">https://doi.org/10.5943/mycosphere/7/11/4</ext-link></mixed-citation></ref></ref-list></tp:taxon-treatment>
